# Supplementary material for: Effect of a Single Multi-Vitamin and Mineral Supplement on Nutritional Intake in Korean Elderly: Korean National Health and Nutrition Examination Survey 2018–2020
Source: Nutrients. 2023 Mar 23;15(7):1561. doi: 10.3390/nu15071561 (PMC10097026; doi:10.3390/nu15071561)
Supplement: Supplementary file 1 [file nutrients-15-01561-s001.zip]

Archive with 1 entries (1 files):
- nutrients-2281511-supplementary.pdf
